# Supplementary material for: Community Pharmacists’ Experiences and Attitudes towards the Provision of Sexual and Reproductive Health Services: An International Survey
Source: Healthcare (Basel). 2023 May 24;11(11):1530. doi: 10.3390/healthcare11111530 (PMC10252229; doi:10.3390/healthcare11111530)
Supplement: Supplementary file 1 [file healthcare-11-01530-s001.zip]

Archive with 1 entries (1 files):
- healthcare-2390474-supplementary.pdf
